# Supplementary material for: Flash Communication: On the Bistabilities and Reactivities of ortho-Phenylene Compounds with ChO→B Interactions
Source: Organometallics. 2025 Aug 5;44(16):1751–5. doi: 10.1021/acs.organomet.5c00229 (PMC12381915; doi:10.1021/acs.organomet.5c00229)
Supplement: Supplementary file 2 [file om5c00229_si_002.xyz]

64
3_inner
S                 -0.83439839   -1.76684769   -1.59168420
O                  0.13464139   -0.54578430   -1.58742859
C                  4.11531113    1.51328210    0.81766071
H                  4.48833732    2.19600977    1.57382990
C                 -0.44651403    2.16934138   -0.50514036
C                  4.99159144    1.02183341   -0.13828732
C                 -1.43492403    3.13653316   -0.33525923
H                 -1.44088543    3.99865381   -0.99394195
C                  4.48588162    0.10165764   -1.04581066
H                  5.15698115   -0.34142522   -1.77408066
C                 -2.40806529    3.03346228    0.64969771
C                 -1.36915180    0.94494733    1.35317023
C                  2.23557607    0.26850691   -0.11918529
C                 -0.40631933    1.02272493    0.32436774
C                  2.76791668    1.15305450    0.84661728
C                  3.14867536   -0.29310690   -1.04164124
C                 -2.34147145    1.93567456    1.49337144
H                 -3.07353864    1.83780142    2.28780698
C                 -3.27604359   -1.78185721   -0.23297786
H                 -2.95499393   -2.70527969    0.22774572
C                 -0.44581583   -3.85039546    0.27618372
H                 -1.03823028   -4.52243595   -0.33138748
C                 -0.25276196   -2.52385046   -0.07923250
C                  1.16408352   -2.10181892    1.75511981
H                  1.82058860   -1.45025553    2.31798760
C                  0.52309116   -1.60572419    0.61870718
C                 -2.83036441    0.10353281   -1.69041112
H                 -2.15404582    0.63341003   -2.34453373
C                 -4.06244550    0.64379746   -1.35854779
H                 -4.35362968    1.59820962   -1.77499368
C                 -4.90550060   -0.02491529   -0.47718546
H                 -5.86286121    0.40569085   -0.21524058
C                  0.98287278   -3.41699346    2.16354864
H                  1.49111055   -3.77700951    3.04921886
C                  0.17485363   -4.29221735    1.43699729
H                  0.05661397   -5.31891939    1.75639917
C                  0.56724606    2.42368101   -1.59616203
H                  0.28415933    3.30287098   -2.17589408
H                  0.66159602    1.58072550   -2.27788373
H                  1.56035659    2.59997855   -1.18123011
C                 -4.51601544   -1.23623580    0.07879126
H                 -5.16652183   -1.75201514    0.77257084
C                  1.94681358    1.74918755    1.96762633
H                  2.60764122    2.15309572    2.73554763
H                  1.29591811    1.01713757    2.44244667
H                  1.30247165    2.55772767    1.62117869
C                  2.77233469   -1.36048011   -2.04392638
H                  2.14037872   -0.97336507   -2.84222861
H                  2.23091384   -2.18135524   -1.57202091
H                  3.67272802   -1.77692351   -2.49617591
C                 -3.50383308    4.05450308    0.78372654
H                 -3.73845994    4.25308574    1.83098378
H                 -4.42599928    3.70585983    0.30772674
H                 -3.22834076    4.99830626    0.31162823
C                 -2.44605649   -1.09707103   -1.10704222
C                 -1.41453414   -0.16692940    2.37273964
H                 -1.63351620   -1.13592607    1.92744278
H                 -2.18927473    0.03731107    3.11183082
H                 -0.46995909   -0.27234531    2.90613729
C                  6.42874241    1.46278964   -0.18772198
H                  6.55352156    2.32011980   -0.85588853
H                  7.07679414    0.66632311   -0.55729716
H                  6.78624879    1.76374528    0.79820488
B                  0.66922028   -0.14089093   -0.05965563

64
3_outer
 S                 -1.29228500   -1.87837500   -1.61339100
 O                 -0.41159900   -0.83536900   -2.25669900
 C                  4.31167300    1.52644800    0.74059000
 H                  4.73656900    2.29574500    1.37590400
 C                 -0.25067900    2.04077900   -0.65735700
 C                  5.13548400    0.86209300   -0.15951400
 C                 -1.20613900    3.04863600   -0.55859400
 H                 -1.21791200    3.83266300   -1.30770600
 C                  4.56972400   -0.14264700   -0.93565700
 H                  5.19515600   -0.68232500   -1.63829200
 C                 -2.13789300    3.08323200    0.47053600
 C                 -1.18292000    1.02276600    1.33575100
 C                  2.37945900    0.22150400    0.05251800
 C                 -0.23415500    0.99054700    0.28756800
 C                  2.95365500    1.23847700    0.85044500
 C                  3.22564000   -0.48685500   -0.83258700
 C                 -2.09870900    2.06498100    1.41481500
 H                 -2.81246300    2.07412300    2.23091300
 C                 -3.49788900   -1.54446600    0.09335700
 H                 -3.22226400   -2.48308400    0.55487400
 C                 -0.72101300   -3.73797800    0.28855300
 H                 -1.43651800   -4.33614500   -0.26259600
 C                 -0.45656300   -2.43382100   -0.10775300
 C                  1.21503000   -2.23429900    1.56433700
 H                  2.00115700   -1.66804400    2.04830400
 C                  0.51139300   -1.63798600    0.50992700
 C                 -3.05190700    0.21531800   -1.50601000
 H                 -2.40804400    0.62895600   -2.26821200
 C                 -4.19114200    0.88352800   -1.07867400
 H                 -4.45163800    1.83257800   -1.52778300
 C                 -4.98007700    0.34802400   -0.06846700
 H                 -5.86304100    0.87606100    0.26727000
 C                  0.93019800   -3.51869800    2.01107200
 H                  1.48870300   -3.93686400    2.83873500
 C                 -0.04481500   -4.27680500    1.37641200
 H                 -0.25313700   -5.28850600    1.69866300
 C                  0.72669200    2.11037200   -1.80264100
 H                  0.42702800    2.88592600   -2.50806300
 H                  0.77638300    1.16355800   -2.33633200
 H                  1.73298700    2.34604300   -1.45365900
 C                 -4.63101000   -0.86371000    0.51843300
 H                 -5.23932600   -1.27927000    1.31130300
 C                  2.16181200    2.03589200    1.86049200
 H                  2.83824100    2.57853400    2.52109400
 H                  1.52452800    1.40674700    2.48107900
 H                  1.50804200    2.76279800    1.37749000
 C                  2.72080600   -1.60768900   -1.70500300
 H                  1.79840900   -1.34514500   -2.21948700
 H                  2.51299500   -2.50118100   -1.11202800
 H                  3.47020400   -1.87394000   -2.45048200
 C                 -3.17551000    4.16669300    0.55391300
 H                 -3.19500900    4.62310000    1.54579900
 H                 -4.17469600    3.76211800    0.36800900
 H                 -2.99086800    4.95257400   -0.17855000
 C                 -2.71270900   -0.98879300   -0.90834300
 C                 -1.22600800   -0.01232400    2.43269400
 H                 -1.53082700   -0.98901600    2.05967000
 H                 -1.93866100    0.28579000    3.20120200
 H                 -0.25575500   -0.14524400    2.91324500
 C                  6.58617800    1.22931600   -0.30398700
 H                  6.72450300    1.95472300   -1.11097800
 H                  7.19502900    0.35652500   -0.54448400
 H                  6.97566900    1.67874000    0.61016100
 B                  0.85645600   -0.12935700    0.19236400

64
4_inner
 Se                -0.87294057   -1.81230665   -1.44062926
 C                 -0.21991095   -2.43183261    0.26566776
 B                  0.74513232   -0.04998649   -0.01129448
 O                  0.23362484   -0.50764399   -1.48483331
 C                 -0.43455185   -3.69405324    0.79793992
 H                 -1.06861627   -4.42315447    0.30959217
 C                  0.22059409   -4.00036288    1.98383340
 H                  0.08823710   -4.97254757    2.43961505
 C                  1.07816264   -3.06194782    2.55821576
 H                  1.61317191   -3.31746188    3.46424943
 C                  1.26974568   -1.81573334    1.97667783
 H                  1.95986265   -1.11333085    2.42697810
 C                  0.59517456   -1.44742972    0.80889675
 C                  2.32272922    0.33813463   -0.08739785
 C                  2.87174422    1.29880179    0.79272539
 C                  4.22640677    1.62893946    0.73350162
 H                  4.61154998    2.37245614    1.42343078
 C                  5.09480789    1.03356359   -0.16867410
 C                  4.57276195    0.04139736   -0.98676709
 H                  5.23632263   -0.48191717   -1.66729910
 C                  3.22795261   -0.32424045   -0.94960942
 C                  2.06538610    2.01408995    1.85321790
 H                  2.73680652    2.47453138    2.57909077
 H                  1.40043044    1.34389475    2.39463402
 H                  1.43716712    2.80012292    1.43330091
 C                  6.54023042    1.44061444   -0.25498147
 H                  7.17525365    0.59740715   -0.53222330
 H                  6.89823381    1.83926179    0.69546126
 H                  6.68481043    2.21862115   -1.01057330
 C                  2.83391983   -1.47639942   -1.84621894
 H                  2.21666584   -1.15388170   -2.68363877
 H                  2.27035439   -2.23384596   -1.29960080
 H                  3.72749580   -1.95620977   -2.24663020
 C                 -0.30966972    1.15790233    0.32393388
 C                 -0.34763738    2.24927126   -0.57814933
 C                 -1.31230508    3.24707373   -0.45138116
 H                 -1.31494108    4.06444507   -1.16496207
 C                 -2.26351135    3.23154857    0.55949929
 C                 -2.19913221    2.19018648    1.47170627
 H                 -2.91454136    2.16058391    2.28661288
 C                 -1.25097235    1.17086948    1.37622069
 C                  0.65152322    2.41827159   -1.69909511
 H                  0.71447602    1.53570922   -2.33202552
 H                  1.65545579    2.59366829   -1.31037446
 H                  0.37875736    3.27097411   -2.32190884
 C                 -3.33340437    4.28406170    0.65268146
 H                 -3.07625106    5.16565911    0.06439423
 H                 -3.49469043    4.59950727    1.68526372
 H                 -4.29082503    3.90633083    0.27943114
 C                 -1.29606496    0.13625100    2.47483115
 H                 -2.06032898    0.40308808    3.20490445
 H                 -0.34655103    0.06133455    3.00465960
 H                 -1.52846437   -0.86124847    2.10665902
 C                 -2.53860328   -0.95541656   -0.89296036
 C                 -2.89507628    0.21769587   -1.54224421
 H                 -2.23618076    0.66632487   -2.27176068
 C                 -4.07857265    0.84397488   -1.18181762
 H                 -4.34993527    1.77942591   -1.65133603
 C                 -4.89539291    0.28586432   -0.20414262
 H                 -5.81317099    0.78401600    0.07902215
 C                 -4.52987291   -0.89818940    0.42296836
 H                 -5.15927662   -1.32445399    1.19293562
 C                 -3.33885409   -1.52954755    0.08138281
 H                 -3.03160010   -2.42995703    0.59586581
